# Supplementary material for: Bioenergetic modelling of a marine top predator's responses to changes in prey structure
Source: Ecol Evol. 2024 Mar 24;14(3):e11135. doi: 10.1002/ece3.11135 (PMC10961477; doi:10.1002/ece3.11135)
Supplement: Supplementary file 2 — Appendix S2. [file ECE3-14-e11135-s002.xlsx]

## Sheet: PCA_per_hour
Event label	IndividualID	Date	Max depth water [m]	DiveID	rPCA_h
1	2	2018/10/08 17:00:36	1078.5	1	16
2	3	2018/10/19 12:00:20	1089.1	2	27
3	3	2018/10/19 12:00:20	970.75	3	16
4	3	2018/10/19 12:00:20	1072.7	5	20
5	4	2019/03/29 14:03:42	809.24	2	13
6	4	2019/03/29 14:03:42	1128.1	4	22
7	4	2019/03/29 14:03:42	949.17	5	26
8	4	2019/03/29 14:03:42	881.77	6	20
9	4	2019/03/29 14:03:42	997.46	7	13
10	4	2019/03/29 14:03:42	959.16	9	16
11	4	2019/03/29 14:03:42	1080.4	10	10
12	4	2019/03/29 14:03:42	826.18	12	16
13	4	2019/03/29 14:03:42	785.61	13	19
14	4	2019/03/29 14:03:42	818.48	14	9
15	4	2019/03/29 14:03:42	1365.7	16	26
16	4	2019/03/29 14:03:42	965.33	17	26
17	4	2019/03/29 14:03:42	1176	18	26
18	4	2019/03/29 14:03:42	828.03	19	14
19	4	2019/03/29 14:03:42	886.41	21	20
20	4	2019/03/29 14:03:42	858.22	22	36
21	4	2019/03/29 14:03:42	839.62	23	28
22	5	2019-05-17 16:08:07	654.09	2	14
23	5	2019-05-17 16:08:07	914.84	3	21
24	5	2019-05-17 16:08:07	832	5	33
25	5	2019-05-17 16:08:07	895.97	6	21
26	5	2019-05-17 16:08:07	949.58	8	21
27	6	2019/06/07 14:17:56	688.13	2	12
28	6	2019/06/07 14:17:56	777.45	3	22
29	6	2019/06/07 14:17:56	756.53	4	16
30	6	2019/06/07 14:17:56	691.6	5	15
31	6	2019/06/07 14:17:56	563.37	6	2
32	7	2019-06-09 12:45:47	787.98	2	23
33	7	2019-06-09 12:45:47	751.17	3	14
34	7	2019-06-09 12:45:47	745.41	4	16
35	7	2019-06-09 12:45:47	728.54	5	5
36	7	2019-06-09 12:45:47	724.85	6	8
37	7	2019-06-09 12:45:47	751.71	7	9
38	7	2019-06-09 12:45:47	800.39	9	17
39	7	2019-06-09 12:45:47	751.37	10	6
40	7	2019-06-09 12:45:47	642.04	11	6
41	7	2019-06-09 12:45:47	724.2	12	4
42	7	2019-06-09 12:45:47	774.64	14	8
43	7	2019-06-09 12:45:47	777.94	15	6
44	7	2019-06-09 12:45:47	778.05	17	8
45	7	2019-06-09 12:45:47	919.95	18	5
46	7	2019-06-09 12:45:47	633.43	19	14
47	7	2019-06-09 12:45:47	710.03	20	12
48	7	2019-06-09 12:45:47	582.16	21	9
49	7	2019-06-09 12:45:47	706.32	22	10
50	7	2019-06-09 12:45:47	661.86	24	8
51	8	2019-06-12 11:56:53	856.01	3	11
52	8	2019-06-12 11:56:53	800.79	4	10
53	8	2019-06-12 11:56:53	724.4	5	13
54	8	2019-06-12 11:56:53	701.17	6	12
55	8	2019-06-12 11:56:53	715.68	7	8
56	8	2019-06-12 11:56:53	630.69	8	7
57	8	2019-06-12 11:56:53	631.19	10	10
58	8	2019-06-12 11:56:53	648.12	11	7
59	9	2020-06-08 12:30:56	724.37	2	5
60	9	2020-06-08 12:30:56	756.57	4	15
61	9	2020-06-08 12:30:56	746.53	5	6
62	9	2020-06-08 12:30:56	717.05	7	4
63	9	2020-06-08 12:30:56	812.1	8	26
64	9	2020-06-08 12:30:56	870.41	10	31
65	9	2020-06-08 12:30:56	899.09	11	25
66	9	2020-06-08 12:30:56	974.89	13	44
67	9	2020-06-08 12:30:56	982.6	14	42
68	9	2020-06-08 12:30:56	872.04	15	30
69	9	2020-06-08 12:30:56	955.62	17	46
70	9	2020-06-08 12:30:56	932.93	18	37
71	9	2020-06-08 12:30:56	906.97	19	33
72	9	2020-06-08 12:30:56	904.01	21	33
73	10	2020-07-07 10:33:00	821.13	2	13
74	12	2020-07-10 13:55:09	762.59	2	13
75	12	2020-07-10 13:55:09	715.89	4	7
76	12	2020-07-10 13:55:09	1003.4	6	13
77	12	2020-07-10 13:55:09	1032.4	7	19
78	12	2020-07-10 13:55:09	948.38	9	35
79	13	2020-08-12 14:09:55	835.91	2	20
80	13	2020-08-12 14:09:55	991.8	4	32
81	13	2020-08-12 14:09:55	881.7	5	30
82	13	2020-08-12 14:09:55	1093.7	6	23
83	13	2020-08-12 14:09:55	1070.5	8	37
84	13	2020-08-12 14:09:55	1044.9	9	25

## Sheet: Parameter table
Field name	Units	Principal Investigator	Data type
Event label	-	Silva, Mariana	Text
IndividualID	-	Silva, Mariana	Numeric
Area	-	Silva, Mariana	Text
Date	-	Silva, Mariana	Numeric
Latitude	Decimal degrees (hdd.dddd)	Silva, Mariana	Numeric
Longitude	Decimal degrees (hdd.dddd)	Silva, Mariana	Numeric
Max depth water [m]	m	Silva, Mariana	Numeric
DiveID	-	Silva, Mariana	Numeric
prey capture attempt rate per hour, rPCA_h	-	Silva, Mariana	Numeric

## Sheet: Event table
LabelEvent	IND_ID	Area	Device	DateTimeEvent	LatitudeEvent	LongitudeEvent
1	2	Azores	Digital acoustic recording tags (Dtags)	2018/10/08 17:00:36	38.6627	-28.3437
2	3	Azores	Digital acoustic recording tags (Dtags)	2018/10/19 12:00:20	38.5735	-28.3061
3	4	Azores	Digital acoustic recording tags (Dtags)	2019/03/29 14:03:42	38.6212	-28.4078
4	5	Azores	Digital acoustic recording tags (Dtags)	2019-05-17 16:08:07	38.73	-28.7631
5	6	Azores	Digital acoustic recording tags (Dtags)	2019/06/07 14:17:56	38.4725	-28.6981
6	7	Azores	Digital acoustic recording tags (Dtags)	2019-06-09 12:45:47	38.4808	-28.7401
7	8	Azores	Digital acoustic recording tags (Dtags)	2019-06-12 11:56:53	38.4113	-28.4954
8	9	Azores	Digital acoustic recording tags (Dtags)	2020-06-08 12:30:56	38.4677	-2861558
9	10	Azores	Digital acoustic recording tags (Dtags)	2020-07-07 10:33:00	38.4446	-28.6392
10	12	Azores	Digital acoustic recording tags (Dtags)	2020-07-10 13:55:09	38.5952	-2838805
11	13	Azores	Digital acoustic recording tags (Dtags)	2020-08-12 14:09:55	38.5602	-28.333
